# Supplementary material for: Glycolysis Define Two Prognostic Subgroups of Lung Adenocarcinoma With Different Mutation Characteristics and Immune Infiltration Signatures
Source: Front Cell Dev Biol. 2021 Jul 22;9:645482. doi: 10.3389/fcell.2021.645482 (PMC8339438; doi:10.3389/fcell.2021.645482)
Supplement: Supplementary file 2 [file Data_Sheet_2.xlsx]

## Sheet: Primer Sequence
Primers used in qRT-PCR analysis
gene		Primer Sequence (5'→3')
Homo-AK4-74F		ATACAAGAGCCGAGGAGTGC
Homo-AK4-74R		GTGTGTAAACGTAGGGCCAGA
Homo-ALDOA-92F		ACACTCTACCAGAAGGCGGA
Homo-ALDOA-92R		ACGCCCTTGTCTACCTTGATG
Homo-ARTN-70F		ATGGAACTTGGACTTGGAGG
Homo-ARTN-70R		ACAGGGCAGGCTGCTG
Homo-AURKA-138F		CACCCAAAAGAGCAAGCAGC
Homo-AURKA-138R		CCCAGAGGGCGACCAATTT
Homo-B4GALT2-131F		CCGCGACAAGCATAACGAAC
Homo-B4GALT2-131R		TGAAGAGTGGTTGCCGAGAC
Homo-BIK-79F		CCTGGGTCTGGCTTTCATCT
Homo-BIK-79R		TGTGGTGAAACCGTCCATGA
Homo-CASP6-166F		ATGCCGATTGCTTTGTGTGT
Homo-CASP6-166R		CCCCGACATGCCTGAATGATA
Homo-CENPA-72F		CAGTCGGCGGAGACAAGG
Homo-CENPA-72R		TTCCTTATCAAGAGGTGTGTGCT
Homo-CHPF-175F		CCACGAGGGGGTGCACTAT
Homo-CHPF-175R		GATCTCCTGGTACGTGCGTT
Homo-CHST4-185F		AACAGCCCTTTGAGGTGGTG
Homo-CHST4-185R		TCCCTTTGTGCGTTCTCGG
Homo-CLDN3-79F		CCACCAAGGTCGTCTACTCC
Homo-CLDN3-79R		TAGTCCTTGCGGTCGTAGC
Homo-CLDN9-200F		CGACCGGCTTAGAACTGCTG
Homo-CLDN9-200R		TGAGTCGTACACCTTGCACT
Homo-COL5A1-108F		GACAAGAAGTCCGAAGGGGC
Homo-COL5A1-108R		CTCGGCGTCCACATAGGAGA
Homo-CTH-157F		CAGCATGAGTTGGTGAAGCG
Homo-CTH-157R		GAAGCTCAGCAAGGCTTTCG
Homo-DCN-94F		TGGACCGTTTCAACAGAGAGG
Homo-DCN-94R		CTCGAAGTCGCGGTCATCAG
Homo-DEPDC1-110F		TACTTCCCCCACCAAATCGT
Homo-DEPDC1-110R		TGACCTCGTACCCATTGCATC
Homo-DPYSL4-140F		AAAGCATCCCCCGGATCAC
Homo-DPYSL4-140R		CCCAGGGACGATGAGGTTTT
Homo-EFNA3F		AGCCCCATCAAGTTCTCGGA
Homo-EFNA3R		AGTGGGCGTGGAGATGTAGT
Homo-EGLN3-132F		TAGGAACCCACACGAAGTGC
Homo-EGLN3-132R		AGGGCAGATTCAGTTTTCCTAGT
Homo-FKBP4-143F		TGCTATCGTGGAGGTTGCAC
Homo-FKBP4-143R		CTCCTTTCTCCATGCGCTGA
Homo-G6PD-167F		GCCCGAAAACACCTTCATCG
Homo-G6PD-167R		AGGCTGCATCATCGTACTGG
Homo-GAPDH-86 F		AAATCAAGTGGGGCGATGCT
Homo-GAPDH-86 R		CAAATGAGCCCCAGCCTTCT
Homo-GAPDHS-130F		ATGTGTCTGTCGTGGACCTG
Homo-GAPDHS-130R		ACGACCTCATCCTCGGTGTA
Homo-GFPT1-85F		GACGAGAAATCCTGGAGACCC
Homo-GFPT1-85R		CCATCAAATCCCACACCAGC
Homo-GMPPA-80F		TATGTTGGAAGCCCACCGAC
Homo-GMPPA-80R		AGTTGAGGGATTGCGTCCTG
Homo-GOT1-173F		TATCAGGGCTTCGCATCTGG
Homo-GOT1-173R		TGCAGGATGCTCTCAGGTTC
homo-GPR87-F		TTCCTGACACGCATCTTTGC
homo-GPR87-R		CGTGCAGCTCGTTATTTGGTAA
Homo-HS6ST2-92F		AGGGGCAACATGGAAAGCAT
Homo-HS6ST2-92R		ACCAGTCATCGCCAGTGTAG
Homo-HSPA5-219F		GACGGGCAAAGATGTCAGGA
Homo-HSPA5-219R		AACACTTTCTGGACGGGCTT
Homo-IER3-107F		TCCTGATGGCTGAAGAGGGT
Homo-IER3-107R		ATTAAAGGGCTCGAGGACGG
Homo-KIF20A-165F		AAGGGCAGAACTGGCTCATC
Homo-KIF20A-165R		GCAAGGGCTTCAGATCAGGT
Homo-LDHA-85F		GGAAAGGCTGGGAGTTCACC
Homo-LDHA-85R		TCCACTCCATACAGGCACACT
Homo-MIF-194F		CATCGTAAACACCAACGTGCC
Homo-MIF-194R		CGATCTTGCCGATGCTGTG
Homo-MIOX-80F		CCCTGGTCTACCGACCTGAT
Homo-MIOX-80R		GAGGGGACCTGACGTGTAGT
Homo-NDC1-77F		TTGTTGACACTGCAAGAGGC
Homo-NDC1-77R		CCTGAAATCCGGGGTGGTTT
Homo-NUP155-76F		TGCCCCAAATAATCCCACCG
Homo-NUP155-76R		TACGGACAGCAAACCAGGTC
Homo-PFKP-182F		GGACTGGGTGTTCCTTCCAG
Homo-PFKP-182R		GCGTGACGACAAGCTCTTTG
Homo-PGM2L1-95F		TCTGAACTCCAACCTGCTCC
Homo-PGM2L1-95R		TGGGATTCTTATCCCAGCGG
Homo-PKP2-189F		ATGGCTCTGTTAGCGACACC
Homo-PKP2-189R		AAGCCCTGTTCTGAGTGACG
Homo-SLC25A10-154F		GGACCTGCTCAAGGTGCAT
Homo-SLC25A10-154R		CCGAGTCAGGGAGTAGGTCA
Homo-SLC25A13-167F		TCGGCCATCTACTTTCCGTG
Homo-SLC25A13-167R		GCAGCCACCTGTAATCTCGT
Homo-SPAG4-98F		GACTGGGTCTCCAGTAGTCTCT
Homo-SPAG4-98R		GAAAGCTCTTGAACACCCGC
Homo-TGFA-165F		TCTGCCATTCTGGGTACGTT
Homo-TGFA-165R		GGACCTGGCAGCAGTGTATC

## Sheet: 255 glycolysis
255 glycolysis-related genes in lung adenocarcinoma
gene	logFC	pValue
EFNA3	3.17382	2.88e-35
ERO1A	2.16922	2.4e-34
SPAG4	3.0338	3.77e-34
KIF20A	3.30865	9.18e-34
DEPDC1	4.01301	4.16e-33
HMMR	3.18721	9.99e-33
GMPPA	1.14449	2.94e-32
B3GNT3	4.47841	4.55e-32
CENPA	3.78802	5.06e-32
KDELR3	2.36722	8.92e-32
PMM2	1.29669	1.53e-31
SLC25A10	2.30603	1.61e-31
AURKA	2.77402	2.56e-31
COG2	0.881698	1.46e-30
NUP155	1.48245	2.84e-30
GFPT1	1.29988	3.08e-30
GAPDH	1.82923	3.29e-30
LDHA	1.47435	3.71e-30
B4GALT2	1.34337	4.97e-30
ABCB6	2.12547	5.65e-30
NUP85	1.0266	1.13e-29
CHPF2	1.14388	1.58e-29
GPC3	-1.98211	1.92e-29
CDK1	2.60732	3.27e-29
SLC25A13	1.21843	3.39e-29
CASP6	1.07887	3.68e-29
HSPA5	1.01754	5.09e-29
PGM2L1	2.02361	6.49e-29
GPI	1.24556	1.37e-28
TSTA3	1.49986	1.47e-28
TPI1	1.23856	2.81e-28
RPE	0.935542	3.24e-28
PSMC4	0.909648	8.13e-28
ENO1	1.33059	8.8e-28
SLC37A4	0.999504	1.07e-27
PC	1.84244	1.4e-27
COPB2	0.789066	2.15e-27
TPBG	1.86564	3.93e-27
ALDOA	1.30504	4.72e-27
HS6ST2	3.80047	8e-27
PFKP	2.27436	1.22e-26
RAE1	0.88724	1.68e-26
NDC1	1.17473	2.58e-26
FUT8	1.58204	3.45e-26
PKM	1.03493	9.55e-26
HK3	-1.61258	1.27e-25
B4GALT4	1.15865	6.05e-25
PPP2CB	-0.674665	6.63e-25
SEC13	0.657072	2.93e-24
B4GALT7	0.836509	4.79e-24
MIOX	4.34063	6.58e-24
MDH2	0.833002	9.88e-24
CHPF	1.36402	6.47e-23
PAXIP1	0.90571	8.61e-23
FKBP4	1.26339	1.29e-22
NUP43	0.762406	1.65e-22
PLOD1	0.953119	1.7e-22
SRD5A3	1.75512	1.74e-22
XYLT2	0.840993	2.07e-22
GOT1	1.10497	4.22e-22
DCN	-1.32014	4.6e-22
NUP88	0.713289	4.78e-22
BIK	2.11041	5.42e-22
B3GAT3	0.888294	5.77e-22
CD44	-0.856865	1.01e-21
GALE	1.19562	1.12e-21
NUP62	0.713861	1.9e-21
SDC2	-0.960939	1.93e-21
COL5A1	2.15602	1.99e-21
EGLN3	3.14258	2.02e-21
HDLBP	0.681919	2.05e-21
BPNT1	0.817454	3.24e-21
IGFBP3	2.30024	4.54e-21
POLR3K	0.840525	9.4e-21
MIF	1.32471	1.23e-20
NUP35	0.723059	1.39e-20
ARTN	2.85252	3.05e-20
NUP107	0.963631	3.68e-20
CYB5A	-0.885254	4.53e-20
ALG1	0.692733	4.59e-20
MPI	0.598537	6.18e-20
ANKZF1	0.98316	8e-20
GOT2	0.668314	8.54e-20
HAX1	0.764057	3.03e-19
NUP42	0.684846	3.73e-19
NUP37	0.782483	4.47e-19
CITED2	-0.837587	6.84e-19
AK4	2.71503	7.2e-19
P4HA1	1.04188	1.13e-18
SDHC	0.595066	1.53e-18
NUP210	1.25696	3.34e-18
NASP	0.879145	7.03e-18
PPFIA4	2.55405	1.07e-17
PPIA	0.676019	1.49e-17
SLC16A3	1.4878	3.28e-17
CAPN5	2.06259	3.61e-17
NOL3	1.01728	3.97e-17
AAAS	0.55694	7.26e-17
PLOD2	2.19146	1.1e-16
CTH	1.27655	1.36e-16
NUP205	0.805959	1.8e-16
CLDN3	2.12406	2.24e-16
KIF2A	0.921413	3.08e-16
TKTL1	1.71836	2.29e-15
IDH1	0.908318	2.52e-15
PGK1	0.913068	2.64e-15
GMPPB	0.506739	5.96e-15
PGP	0.68467	9.4e-15
VCAN	1.92755	1.37e-14
NUP93	0.461916	1.8e-14
ECD	0.371502	3.27e-14
TGFA	1.56114	1.43e-13
NUP133	0.476395	1.73e-13
PFKFB2	-0.444187	2.37e-13
TXN	0.900348	3.21e-13
FAM162A	0.750508	3.25e-13
SOD1	0.604605	4.58e-13
VLDLR	-0.598218	7.81e-13
GCKR	3.16399	8.04e-13
NANP	0.639355	1.09e-12
AKR1A1	0.515854	1.18e-12
GCLC	2.38111	1.3e-12
TALDO1	0.83932	1.89e-12
GNPDA1	0.506706	6.89e-12
PGAM1	0.58629	7.88e-12
GPR87	4.12634	1.17e-11
TPR	0.557344	1.95e-11
SDC1	0.943875	2.1e-11
SEH1L	0.522118	2.38e-11
PFKL	0.451146	7.1e-11
NSDHL	0.460644	9.36e-11
PPP2R5D	0.408092	9.86e-11
ELF3	0.750756	1.54e-10
STMN1	1.1792	1.9e-10
AK3	-0.304243	2.39e-10
PYGB	0.806759	2.39e-10
IER3	1.10463	3.94e-10
ARPP19	-0.256428	6.04e-10
NT5E	2.03799	8.65e-10
RRAGD	-0.37258	1.14e-09
NUP50	0.417449	1.34e-09
ENO3	2.6303	1.37e-09
PRKACA	-0.270687	2.64e-09
GYS1	0.387184	4.46e-09
PPP2R1B	0.675016	5.48e-09
UGP2	0.342956	5.61e-09
DDIT4	1.227	7.51e-09
ADORA2B	0.934138	1.05e-08
B4GALT1	0.575932	1.08e-08
GLRX	-0.417255	1.77e-08
ANGPTL4	1.59011	3.12e-08
PPP2R1A	0.276925	5.54e-08
ANG	-0.162262	5.72e-08
LCT	4.13771	1.83e-07
GALK1	0.529117	2.29e-07
DPYSL4	1.38694	2.34e-07
LHX9	-0.494487	2.64e-07
GUSB	0.448249	3.23e-07
HOMER1	-0.285937	4.01e-07
PRPS1	0.362695	4.18e-07
ENO2	0.962988	5.86e-07
AGRN	0.691958	6.31e-07
LHPP	0.583878	6.58e-07
GCK	0.516097	7.23e-07
NUP160	0.398737	7.32e-07
NUP54	0.344448	8.45e-07
B3GALT6	0.385239	1.12e-06
PFKFB4	0.924312	1.2e-06
NDUFV3	0.273999	2.36e-06
DSC2	0.95347	3.09e-06
MDH1	0.264444	3.59e-06
SAP30	0.53728	3.82e-06
PFKFB3	-0.324464	4.16e-06
PGLS	0.389807	5.6e-06
NUP188	0.360391	6.59e-06
FBP2	-0.22439	7.3e-06
CHST6	1.27904	8.5e-06
POM121C	0.345019	8.85e-06
CLDN9	2.32992	1.02e-05
G6PD	1.45963	1.89e-05
PKP2	1.60154	1.97e-05
CACNA1H	0.466172	2.76e-05
ME2	0.323668	5.92e-05
ALDOC	0.909752	9.16e-05
TPST1	0.435164	9.75e-05
PGK2	2.56298	0.000104094
IDUA	0.635762	0.00011831
MET	1.4248	0.000129599
HS2ST1	0.420389	0.000145139
PYGL	0.757119	0.000202312
PKLR	2.49527	0.000246823
IRS2	0.0893487	0.000298965
ISG20	0.57404	0.000427219
ALDH7A1	0.335721	0.000542737
PAM	0.435105	0.00060726
RBCK1	0.284099	0.000723828
NUP58	-0.0736748	0.000725936
GAPDHS	1.82886	0.00091541
CLN6	0.270412	0.0009847
POM121	0.299169	0.000987505
HK2	-0.131784	0.00103047
ZNF292	0.554955	0.00116997
SOX9	1.49714	0.00122363
PDK3	0.538361	0.00124434
MED24	0.179035	0.00136033
SLC35A3	0.461273	0.00166777
CHST4	2.3461	0.00168146
NUP153	0.271316	0.00273627
PFKFB1	0.535569	0.00329953
ALDH9A1	-0.0648734	0.00445459
GAL3ST1	1.03596	0.00455621
PRKACG	-1.18545	0.00495443
NUP98	0.139581	0.00573598
B3GAT1	2.43792	0.00629264
MXI1	-0.0871691	0.0103393
GPC1	0.570092	0.0153006
GNE	0.0717569	0.0168477
PHKA2	0.22742	0.017032
DLD	0.231203	0.0186504
PRKACB	0.0923222	0.0257377
QSOX1	0.385639	0.0269831
VEGFA	0.533758	0.0279368
AGL	0.504388	0.030174
TFF3	3.08432	0.0444809
BPGM	0.338534	0.0584873
EXT2	0.172851	0.0604305
GLCE	0.342015	0.0625394
ME1	0.701011	0.0647088
PGM2	0.306252	0.0744046
PPP2CA	0.0862819	0.0787919
TGFBI	0.944539	0.109008
IL13RA1	0.180646	0.1185
STC2	0.869161	0.15712
GNPDA2	0.0383891	0.159715
HK1	0.110352	0.178792
MERTK	0.298411	0.195899
SDC3	0.246829	0.215504
CHST12	0.183043	0.220733
EXT1	0.0484441	0.288455
NUP214	0.091695	0.289181
LDHC	1.01056	0.324449
NDST3	0.604428	0.398675
ADPGK	0.00179084	0.446676
GALK2	0.186637	0.461616
CXCR4	0.157125	0.518886
P4HA2	0.222675	0.527207
GPC4	0.331635	0.66136
ALDOB	2.06582	0.663678
GYS2	1.31692	0.789338
STC1	0.545435	0.792565
EGFR	0.579445	0.84036
PFKM	0.14436	0.845363
CHST2	0.602637	0.879286
RANBP2	0.108371	0.955379
CHST1	0.511055	0.986607

## Sheet: cluster
The information of cluster in this research
TCGA ID	cluster
TCGA-64-1678-01A-01R-0946-07	1
TCGA-44-8117-01A-11R-2241-07	1
TCGA-44-2662-01A-01R-0946-07	2
TCGA-91-6849-01A-11R-1949-07	1
TCGA-91-A4BD-01A-11R-A24H-07	1
TCGA-62-A46S-01A-11R-A24H-07	1
TCGA-44-2666-01A-01R-0946-07	1
TCGA-99-8033-01A-11R-2241-07	2
TCGA-55-7574-01A-11R-2039-07	1
TCGA-91-6835-01A-11R-1858-07	1
TCGA-62-8399-01A-21R-2326-07	1
TCGA-MP-A4TI-01A-21R-A24X-07	1
TCGA-55-8510-01A-11R-2403-07	2
TCGA-55-8085-01A-11R-2241-07	2
TCGA-55-7995-01A-11R-2187-07	2
TCGA-55-6987-01A-11R-1949-07	1
TCGA-78-7154-01A-11R-2039-07	1
TCGA-49-4494-01A-01R-1206-07	1
TCGA-05-4430-01A-02R-1206-07	1
TCGA-49-AAR3-01A-11R-A41B-07	1
TCGA-38-7271-01A-11R-2039-07	1
TCGA-91-6831-01A-11R-1858-07	2
TCGA-55-8616-01A-11R-2403-07	1
TCGA-86-7711-01A-11R-2066-07	2
TCGA-95-7043-01A-11R-1949-07	1
TCGA-75-5147-01A-01R-1628-07	1
TCGA-86-8669-01A-11R-2403-07	1
TCGA-44-A47A-01A-21R-A24H-07	1
TCGA-55-7816-01A-11R-2170-07	1
TCGA-44-7671-01A-11R-2066-07	1
TCGA-78-8640-01A-11R-2403-07	2
TCGA-05-4433-01A-22R-1858-07	1
TCGA-55-6983-01A-11R-1949-07	1
TCGA-55-7728-01A-11R-2187-07	1
TCGA-55-7570-01A-11R-2039-07	1
TCGA-50-5066-02A-11R-2090-07	1
TCGA-55-8097-01A-11R-2241-07	1
TCGA-91-6840-01A-11R-1949-07	1
TCGA-78-8660-01A-11R-2403-07	2
TCGA-44-A47B-01A-11R-A24H-07	1
TCGA-44-5645-01B-04R-A277-07	1
TCGA-73-7498-01A-12R-2187-07	1
TCGA-69-7761-01A-11R-2170-07	1
TCGA-L9-A7SV-01A-11R-A39D-07	1
TCGA-86-8278-01A-11R-2287-07	1
TCGA-44-6147-01A-11R-1755-07	1
TCGA-73-4675-01A-01R-1206-07	1
TCGA-50-5930-01A-11R-1755-07	1
TCGA-50-5931-01A-11R-1755-07	2
TCGA-62-A46P-01A-11R-A24H-07	1
TCGA-50-6595-01A-12R-1858-07	1
TCGA-75-6212-01A-11R-1755-07	2
TCGA-62-8394-01A-11R-2326-07	1
TCGA-MP-A4TD-01A-32R-A262-07	1
TCGA-44-6148-01A-11R-1755-07	1
TCGA-05-4395-01A-01R-1206-07	2
TCGA-91-6830-01A-11R-1949-07	1
TCGA-44-2657-01A-01R-1107-07	1
TCGA-55-8621-01A-11R-2403-07	1
TCGA-86-8668-01A-11R-2403-07	2
TCGA-97-8176-01A-11R-2403-07	1
TCGA-05-4425-01A-01R-1755-07	1
TCGA-MP-A5C7-01A-11R-A262-07	1
TCGA-64-1681-01A-11R-2066-07	1
TCGA-95-7947-01A-11R-2187-07	1
TCGA-75-7030-01A-11R-1949-07	1
TCGA-44-5645-01A-01R-1628-07	1
TCGA-44-6775-01A-11R-1858-07	1
TCGA-97-A4M6-01A-11R-A24X-07	1
TCGA-38-4632-01A-01R-1755-07	1
TCGA-95-8039-01A-11R-2241-07	1
TCGA-69-8255-01A-11R-2287-07	2
TCGA-50-5066-01A-01R-1628-07	1
TCGA-NJ-A55A-01A-11R-A262-07	1
TCGA-L9-A5IP-01A-21R-A39D-07	2
TCGA-95-A4VP-01A-21R-A262-07	1
TCGA-55-7994-01A-11R-2187-07	1
TCGA-55-7281-01A-11R-2039-07	1
TCGA-91-6847-01A-11R-1949-07	1
TCGA-44-2668-01B-02R-A277-07	1
TCGA-69-7764-01A-11R-2170-07	1
TCGA-55-8089-01A-11R-2241-07	1
TCGA-MN-A4N4-01A-12R-A24X-07	1
TCGA-55-1596-01A-01R-0946-07	1
TCGA-83-5908-01A-21R-2287-07	1
TCGA-05-4415-01A-22R-1858-07	1
TCGA-55-8507-01A-11R-2403-07	1
TCGA-55-6982-01A-11R-1949-07	2
TCGA-55-8619-01A-11R-2403-07	1
TCGA-05-4397-01A-01R-1206-07	2
TCGA-73-4662-01A-01R-1206-07	1
TCGA-97-8552-01A-11R-2403-07	1
TCGA-86-8075-01A-11R-2241-07	1
TCGA-50-5944-01A-11R-1755-07	1
TCGA-49-4507-01A-01R-1206-07	2
TCGA-97-8547-01A-11R-2403-07	1
TCGA-49-4510-01A-01R-1206-07	1
TCGA-MP-A4TA-01A-21R-A24X-07	1
TCGA-55-6970-01A-11R-1949-07	1
TCGA-49-AARN-01A-21R-A41B-07	1
TCGA-78-7145-01A-11R-2039-07	2
TCGA-67-3771-01A-01R-0946-07	1
TCGA-55-5899-01A-11R-1628-07	1
TCGA-97-8174-01A-11R-2287-07	1
TCGA-78-7153-01A-11R-2039-07	1
TCGA-50-6592-01A-11R-1755-07	1
TCGA-95-7039-01A-11R-1949-07	2
TCGA-05-4434-01A-01R-1206-07	1
TCGA-44-6776-01A-11R-1858-07	1
TCGA-05-4384-01A-01R-1755-07	1
TCGA-97-A4M1-01A-11R-A24X-07	1
TCGA-86-8281-01A-11R-2287-07	1
TCGA-86-A4D0-01A-11R-A24H-07	1
TCGA-67-3773-01A-01R-0946-07	1
TCGA-50-6594-01A-11R-1755-07	2
TCGA-44-4112-01A-01R-1107-07	2
TCGA-55-7724-01A-11R-2170-07	1
TCGA-49-6767-01A-11R-1858-07	1
TCGA-97-7552-01A-11R-2039-07	1
TCGA-91-7771-01A-11R-2170-07	1
TCGA-67-3770-01A-01R-0946-07	1
TCGA-78-8662-01A-11R-2403-07	1
TCGA-55-7914-01A-11R-2170-07	1
TCGA-MP-A4SW-01A-21R-A24X-07	2
TCGA-44-3919-01A-02R-1107-07	1
TCGA-69-8253-01A-11R-2287-07	1
TCGA-55-8096-01A-11R-2241-07	2
TCGA-44-3917-01B-02R-A277-07	1
TCGA-05-4426-01A-01R-1206-07	2
TCGA-73-4677-01A-01R-1206-07	1
TCGA-69-7765-01A-11R-2170-07	1
TCGA-50-7109-01A-11R-2039-07	1
TCGA-44-2666-01A-01R-A278-07	1
TCGA-NJ-A4YP-01A-11R-A262-07	1
TCGA-55-A57B-01A-12R-A39D-07	1
TCGA-55-8208-01A-11R-2241-07	1
TCGA-69-7978-01A-11R-2187-07	1
TCGA-49-AAQV-01A-11R-A39D-07	2
TCGA-44-7670-01A-11R-2066-07	2
TCGA-80-5607-01A-31R-1949-07	1
TCGA-55-7727-01A-11R-2170-07	1
TCGA-50-5049-01A-01R-1628-07	1
TCGA-75-5126-01A-01R-1755-07	2
TCGA-50-5942-01A-21R-1755-07	1
TCGA-55-7910-01A-11R-2170-07	1
TCGA-50-5044-01A-21R-1858-07	2
TCGA-55-7573-01A-11R-2039-07	1
TCGA-05-5425-01A-02R-1628-07	1
TCGA-86-8073-01A-11R-2241-07	1
TCGA-05-5423-01A-01R-1628-07	1
TCGA-78-7152-01A-11R-2039-07	1
TCGA-62-A46R-01A-11R-A24H-07	1
TCGA-62-A470-01A-11R-A24H-07	1
TCGA-86-8280-01A-11R-2287-07	1
TCGA-93-A4JO-01A-21R-A24X-07	1
TCGA-49-4490-01A-21R-1858-07	2
TCGA-05-5715-01A-01R-1628-07	1
TCGA-38-4631-01A-01R-1755-07	2
TCGA-44-8120-01A-11R-2241-07	1
TCGA-55-7283-01A-11R-2039-07	1
TCGA-53-7624-01A-11R-2066-07	2
TCGA-97-7938-01A-11R-2170-07	1
TCGA-78-7146-01A-11R-2039-07	2
TCGA-49-4501-01A-01R-1206-07	1
TCGA-49-6744-01A-11R-1858-07	1
TCGA-73-4668-01A-01R-1206-07	2
TCGA-55-A48Z-01A-12R-A24X-07	2
TCGA-50-5045-01A-01R-1628-07	1
TCGA-55-A491-01A-11R-A24H-07	1
TCGA-50-5068-01A-01R-1628-07	1
TCGA-73-4666-01A-01R-1206-07	2
TCGA-55-8087-01A-11R-2241-07	1
TCGA-64-1680-01A-02R-0946-07	1
TCGA-97-A4LX-01A-11R-A24X-07	1
TCGA-50-5055-01A-01R-1628-07	1
TCGA-86-8054-01A-11R-2241-07	1
TCGA-93-A4JN-01A-11R-A24X-07	1
TCGA-44-6779-01A-11R-1858-07	2
TCGA-55-A494-01A-11R-A24X-07	1
TCGA-50-6590-01A-12R-1858-07	2
TCGA-44-2668-01A-01R-A278-07	1
TCGA-78-7158-01A-11R-2039-07	1
TCGA-69-7979-01A-11R-2187-07	1
TCGA-MN-A4N5-01A-11R-A24X-07	1
TCGA-55-6642-01A-11R-1858-07	1
TCGA-91-A4BC-01A-11R-A24H-07	1
TCGA-67-6217-01A-11R-1755-07	1
TCGA-67-6215-01A-11R-1755-07	1
TCGA-50-8459-01A-11R-2326-07	1
TCGA-86-8358-01A-11R-2326-07	1
TCGA-86-8671-01A-11R-2403-07	1
TCGA-L9-A443-01A-12R-A24H-07	1
TCGA-86-8055-01A-11R-2241-07	1
TCGA-95-7562-01A-11R-2241-07	2
TCGA-71-8520-01A-11R-2403-07	1
TCGA-05-4398-01A-01R-1206-07	2
TCGA-J2-A4AG-01A-11R-A24H-07	1
TCGA-44-2668-01A-01R-0946-07	2
TCGA-05-4405-01A-21R-1858-07	1
TCGA-67-3772-01A-01R-0946-07	2
TCGA-75-6207-01A-11R-1755-07	1
TCGA-35-5375-01A-01R-1628-07	2
TCGA-44-5644-01A-21R-2039-07	2
TCGA-53-A4EZ-01A-12R-A24X-07	1
TCGA-44-6147-01B-06R-A277-07	1
TCGA-86-A4P8-01A-11R-A24X-07	1
TCGA-O1-A52J-01A-11R-A262-07	2
TCGA-78-7536-01A-11R-2066-07	2
TCGA-55-6981-01A-11R-1949-07	1
TCGA-78-7156-01A-11R-2039-07	1
TCGA-55-8514-01A-11R-2403-07	1
TCGA-55-6712-01A-11R-1858-07	1
TCGA-NJ-A55R-01A-11R-A262-07	2
TCGA-95-A4VK-01A-11R-A262-07	1
TCGA-75-5146-01A-01R-1628-07	1
TCGA-86-8056-01A-11R-2241-07	1
TCGA-55-8090-01A-11R-2241-07	2
TCGA-MP-A4TH-01A-31R-A262-07	1
TCGA-44-6145-01A-11R-1755-07	1
TCGA-55-A48Y-01A-11R-A24H-07	1
TCGA-78-7150-01A-21R-2039-07	2
TCGA-55-8620-01A-11R-2403-07	2
TCGA-44-6775-01C-02R-A277-07	1
TCGA-55-7907-01A-11R-2170-07	1
TCGA-44-3918-01B-02R-A277-07	1
TCGA-44-2666-01B-02R-A277-07	1
TCGA-49-AARQ-01A-11R-A41B-07	1
TCGA-64-5775-01A-01R-1628-07	1
TCGA-MP-A4T6-01A-32R-A262-07	1
TCGA-05-4403-01A-01R-1206-07	1
TCGA-91-8497-01A-11R-2403-07	1
TCGA-62-A472-01A-11R-A24H-07	1
TCGA-67-4679-01B-01R-1755-07	1
TCGA-44-A479-01A-31R-A24H-07	1
TCGA-78-7167-01A-11R-2066-07	1
TCGA-55-8206-01A-11R-2241-07	1
TCGA-55-8091-01A-11R-2241-07	1
TCGA-78-7535-01A-11R-2066-07	1
TCGA-99-8028-01A-11R-2241-07	1
TCGA-4B-A93V-01A-11R-A39D-07	2
TCGA-55-7911-01A-11R-2170-07	1
TCGA-78-7147-01A-11R-2039-07	1
TCGA-55-A4DG-01A-11R-A24H-07	1
TCGA-97-A4M0-01A-11R-A24X-07	1
TCGA-05-4390-01A-02R-1755-07	1
TCGA-38-4627-01A-01R-1206-07	1
TCGA-50-5933-01A-11R-1755-07	1
TCGA-55-8207-01A-11R-2241-07	1
TCGA-44-7659-01A-11R-2066-07	1
TCGA-73-4670-01A-01R-1206-07	2
TCGA-75-6205-01A-11R-1755-07	1
TCGA-44-7662-01A-11R-2066-07	1
TCGA-62-A46O-01A-11R-A24H-07	1
TCGA-05-4424-01A-22R-1858-07	1
TCGA-44-3918-01A-01R-A278-07	1
TCGA-86-8074-01A-11R-2241-07	2
TCGA-49-4505-01A-01R-1206-07	2
TCGA-97-7554-01A-11R-2039-07	1
TCGA-86-7714-01A-12R-2170-07	1
TCGA-55-8506-01A-11R-2403-07	2
TCGA-55-6980-01A-11R-1949-07	2
TCGA-55-7284-01B-11R-2241-07	1
TCGA-NJ-A4YQ-01A-11R-A262-07	2
TCGA-38-4629-01A-02R-1206-07	2
TCGA-50-5936-01A-11R-1628-07	2
TCGA-05-4382-01A-01R-1206-07	1
TCGA-44-A4SS-01A-11R-A24X-07	1
TCGA-78-7161-01A-11R-2039-07	1
TCGA-55-6968-01A-11R-1949-07	1
TCGA-38-A44F-01A-11R-A24H-07	1
TCGA-38-4625-01A-01R-1206-07	1
TCGA-86-8673-01A-11R-2403-07	2
TCGA-MP-A4TJ-01A-51R-A262-07	1
TCGA-95-8494-01A-11R-2326-07	2
TCGA-53-7626-01A-12R-2066-07	1
TCGA-49-4514-01A-21R-1858-07	1
TCGA-86-7713-01A-11R-2066-07	1
TCGA-55-6975-01A-11R-1949-07	1
TCGA-49-6761-01A-31R-1949-07	2
TCGA-97-8171-01A-11R-2287-07	1
TCGA-86-A456-01A-11R-A24H-07	1
TCGA-55-8505-01A-11R-2403-07	2
TCGA-99-7458-01A-11R-2039-07	1
TCGA-55-8204-01A-11R-2241-07	1
TCGA-44-3396-01A-01R-1206-07	1
TCGA-86-A4JF-01A-11R-A24X-07	1
TCGA-50-5072-01A-21R-1858-07	2
TCGA-86-8674-01A-21R-2403-07	1
TCGA-35-4123-01A-01R-1107-07	1
TCGA-73-7499-01A-11R-2187-07	1
TCGA-44-A4SU-01A-11R-A24X-07	2
TCGA-55-8614-01A-11R-2403-07	1
TCGA-64-1677-01A-01R-0946-07	1
TCGA-38-4626-01A-01R-1206-07	1
TCGA-91-6828-01A-11R-1858-07	1
TCGA-MP-A4TE-01A-22R-A466-07	1
TCGA-78-7633-01A-11R-2066-07	1
TCGA-55-8511-01A-11R-2403-07	1
TCGA-73-4659-01A-01R-1206-07	1
TCGA-35-4122-01A-01R-1107-07	2
TCGA-78-7149-01A-11R-2039-07	2
TCGA-93-A4JQ-01A-11R-A24X-07	1
TCGA-78-8655-01A-11R-2403-07	1
TCGA-55-8301-01A-11R-2287-07	2
TCGA-55-8094-01A-11R-2241-07	2
TCGA-78-7148-01A-11R-2039-07	1
TCGA-62-A46V-01A-11R-A24H-07	2
TCGA-49-6745-01A-11R-1858-07	1
TCGA-55-7815-01A-11R-2170-07	1
TCGA-55-6543-01A-11R-1755-07	1
TCGA-38-6178-01A-11R-1755-07	2
TCGA-44-3398-01A-01R-1107-07	1
TCGA-J2-A4AE-01A-21R-A24H-07	1
TCGA-69-7974-01A-11R-2187-07	1
TCGA-44-6146-01B-04R-A277-07	1
TCGA-99-8032-01A-11R-2241-07	1
TCGA-44-4112-01B-06R-A277-07	1
TCGA-93-7347-01A-11R-2187-07	1
TCGA-50-5939-01A-11R-1628-07	2
TCGA-50-5941-01A-11R-1755-07	1
TCGA-78-7163-01A-12R-2066-07	2
TCGA-MP-A4SY-01A-21R-A24X-07	2
TCGA-44-7669-01A-21R-2066-07	1
TCGA-55-6986-01A-11R-1949-07	1
TCGA-55-6971-01A-11R-1949-07	1
TCGA-50-6597-01A-11R-1858-07	1
TCGA-49-4488-01A-01R-1755-07	2
TCGA-55-8203-01A-11R-2241-07	1
TCGA-93-A4JP-01A-11R-A24X-07	1
TCGA-62-A46Y-01A-11R-A24H-07	1
TCGA-L4-A4E6-01A-11R-A24H-07	1
TCGA-MP-A4TK-01A-11R-A24X-07	1
TCGA-44-7660-01A-11R-2066-07	1
TCGA-44-7667-01A-31R-2066-07	1
TCGA-MP-A4TC-01A-11R-A24X-07	1
TCGA-38-4630-01A-01R-1206-07	1
TCGA-05-4396-01A-21R-1858-07	1
TCGA-MP-A4T7-01A-11R-A24X-07	2
TCGA-44-2662-01B-02R-A277-07	1
TCGA-44-6777-01A-11R-1858-07	2
TCGA-75-5122-01A-01R-1755-07	1
TCGA-78-7155-01A-11R-2039-07	1
TCGA-62-8398-01A-11R-2326-07	2
TCGA-78-7540-01A-11R-2066-07	1
TCGA-62-8402-01A-11R-2326-07	1
TCGA-97-7546-01A-11R-2039-07	1
TCGA-86-6562-01A-11R-1755-07	1
TCGA-J2-8192-01A-11R-2241-07	1
TCGA-91-8499-01A-11R-2403-07	1
TCGA-44-3917-01A-01R-A278-07	1
TCGA-50-6673-01A-11R-1949-07	1
TCGA-55-A48X-01A-11R-A24H-07	1
TCGA-49-4486-01A-01R-1206-07	1
TCGA-69-7760-01A-11R-2170-07	2
TCGA-05-4249-01A-01R-1107-07	1
TCGA-49-AAR0-01A-21R-A39D-07	2
TCGA-MP-A4T8-01A-11R-A24X-07	1
TCGA-49-AARR-01A-11R-A41B-07	1
TCGA-50-6591-01A-11R-1755-07	1
TCGA-55-6972-01A-11R-1949-07	1
TCGA-91-6848-01A-11R-1949-07	1
TCGA-44-8119-01A-11R-2241-07	1
TCGA-69-8453-01A-12R-2326-07	1
TCGA-97-8175-01A-11R-2287-07	1
TCGA-44-6146-01A-11R-A278-07	1
TCGA-78-7539-01A-11R-2066-07	1
TCGA-L9-A50W-01A-12R-A39D-07	1
TCGA-86-8672-01A-21R-2403-07	2
TCGA-86-7955-01A-11R-2187-07	2
TCGA-50-5051-01A-21R-1858-07	1
TCGA-NJ-A7XG-01A-12R-A39D-07	1
TCGA-75-5125-01A-01R-1755-07	1
TCGA-05-4418-01A-01R-1206-07	2
TCGA-05-4402-01A-01R-1206-07	2
TCGA-S2-AA1A-01A-12R-A39D-07	1
TCGA-62-8395-01A-11R-2326-07	1
TCGA-55-7726-01A-11R-2170-07	1
TCGA-75-6206-01A-11R-1755-07	1
TCGA-97-8177-01A-11R-2287-07	1
TCGA-44-2656-01A-02R-A278-07	1
TCGA-50-8457-01A-11R-2326-07	1
TCGA-NJ-A55O-01A-11R-A262-07	1
TCGA-91-6836-01A-21R-1858-07	2
TCGA-75-6211-01A-11R-1755-07	1
TCGA-78-8648-01A-11R-2403-07	1
TCGA-44-2656-01A-02R-0946-07	2
TCGA-86-8585-01A-11R-2403-07	2
TCGA-97-A4M3-01A-11R-A24X-07	1
TCGA-97-7553-01A-21R-2039-07	1
TCGA-55-A490-01A-11R-A466-07	2
TCGA-44-6147-01A-11R-A278-07	1
TCGA-73-4658-01A-01R-1755-07	2
TCGA-86-6851-01A-11R-1949-07	1
TCGA-78-7162-01A-21R-2066-07	1
TCGA-05-4432-01A-01R-1206-07	1
TCGA-78-7537-01A-11R-2066-07	1
TCGA-44-2662-01A-01R-A278-07	2
TCGA-J2-A4AD-01A-11R-A24H-07	2
TCGA-44-7661-01A-11R-2066-07	1
TCGA-93-7348-01A-21R-2039-07	1
TCGA-L9-A444-01A-21R-A24H-07	1
TCGA-49-AAR9-01A-21R-A41B-07	2
TCGA-49-AARO-01A-12R-A41B-07	1
TCGA-55-A492-01A-11R-A24H-07	1
TCGA-55-8299-01A-11R-2287-07	1
TCGA-50-5932-01A-11R-1755-07	1
TCGA-78-7220-01A-11R-2039-07	1
TCGA-86-8279-01A-11R-2287-07	1
TCGA-62-A471-01A-12R-A24H-07	1
TCGA-55-6978-01A-11R-1949-07	1
TCGA-49-4506-01A-01R-1206-07	2
TCGA-53-7813-01A-11R-2170-07	1
TCGA-55-7576-01A-11R-2066-07	1
TCGA-05-5428-01A-01R-1628-07	1
TCGA-97-A4M7-01A-11R-A24X-07	1
TCGA-55-7227-01A-11R-2039-07	1
TCGA-MP-A4T4-01A-11R-A262-07	1
TCGA-75-7031-01A-11R-1949-07	2
TCGA-55-8513-01A-11R-2403-07	1
TCGA-78-7166-01A-12R-2066-07	2
TCGA-55-7903-01A-11R-2170-07	1
TCGA-80-5611-01A-01R-1628-07	2
TCGA-97-7941-01A-11R-2187-07	1
TCGA-93-8067-01A-11R-2287-07	2
TCGA-95-7948-01A-11R-2187-07	1
TCGA-55-1594-01A-01R-0946-07	1
TCGA-05-4410-01A-21R-1858-07	1
TCGA-75-7027-01A-11R-1949-07	1
TCGA-64-1679-01A-21R-2066-07	2
TCGA-44-2659-01A-01R-0946-07	1
TCGA-55-A4DF-01A-11R-A24H-07	1
TCGA-64-5815-01A-01R-1628-07	2
TCGA-49-4512-01A-21R-1858-07	1
TCGA-86-A4P7-01A-11R-A24X-07	1
TCGA-86-7953-01A-11R-2187-07	2
TCGA-86-7954-01A-11R-2187-07	1
TCGA-86-7701-01A-11R-2170-07	1
TCGA-64-5781-01A-01R-1628-07	2
TCGA-MN-A4N1-01A-11R-A24X-07	1
TCGA-99-AA5R-01A-11R-A39D-07	1
TCGA-55-8512-01A-11R-2403-07	1
TCGA-44-2656-01B-06R-A277-07	1
TCGA-55-8205-01A-11R-2241-07	1
TCGA-64-5778-01A-01R-1628-07	1
TCGA-49-6742-01A-11R-1858-07	1
TCGA-35-3615-01A-01R-0946-07	1
TCGA-95-7567-01A-11R-2066-07	1
TCGA-50-5946-01A-11R-1755-07	1
TCGA-55-8508-01A-11R-2403-07	2
TCGA-05-4427-01A-21R-1858-07	1
TCGA-78-7143-01A-11R-2039-07	1
TCGA-69-8254-01A-11R-2287-07	1
TCGA-55-6979-01A-11R-1949-07	1
TCGA-05-4417-01A-22R-1858-07	1
TCGA-49-AARE-01A-11R-A41B-07	2
TCGA-64-5774-01A-01R-1628-07	1
TCGA-55-1592-01A-01R-0946-07	1
TCGA-49-AAR4-01A-12R-A41B-07	1
TCGA-78-7160-01A-11R-2039-07	1
TCGA-69-A59K-01A-11R-A262-07	2
TCGA-05-5429-01A-01R-1628-07	2
TCGA-44-5645-01A-01R-A278-07	1
TCGA-44-2655-01A-01R-0946-07	1
TCGA-55-8092-01A-11R-2241-07	1
TCGA-MP-A4T9-01A-11R-A24X-07	1
TCGA-86-8359-01A-11R-2326-07	1
TCGA-55-A493-01A-11R-A24H-07	2
TCGA-97-8179-01A-11R-2287-07	1
TCGA-50-5946-02A-11R-2090-07	1
TCGA-05-5420-01A-01R-1628-07	1
TCGA-97-8172-01A-11R-2287-07	1
TCGA-78-7159-01A-11R-2039-07	1
TCGA-44-2661-01A-01R-1107-07	1
TCGA-NJ-A4YI-01A-11R-A262-07	1
TCGA-64-5779-01A-01R-1628-07	1
TCGA-50-5935-01A-11R-1755-07	1
TCGA-44-2665-01A-01R-0946-07	1
TCGA-97-7937-01A-11R-2170-07	1
TCGA-38-4628-01A-01R-1206-07	1
TCGA-73-4676-01A-01R-1755-07	1
TCGA-L9-A8F4-01A-11R-A39D-07	2
TCGA-44-3918-01A-01R-1107-07	1
TCGA-44-A47G-01A-21R-A24H-07	1
TCGA-97-7547-01A-11R-2039-07	1
TCGA-05-4422-01A-01R-1206-07	1
TCGA-97-A4M2-01A-12R-A24X-07	1
TCGA-J2-8194-01A-11R-2241-07	1
TCGA-95-A4VN-01A-11R-A262-07	1
TCGA-80-5608-01A-31R-1949-07	1
TCGA-49-6743-01A-11R-1858-07	2
TCGA-78-7542-01A-21R-2066-07	2
TCGA-55-8615-01A-11R-2403-07	1
TCGA-05-4389-01A-01R-1206-07	1
TCGA-91-6829-01A-21R-1858-07	1
TCGA-91-8496-01A-11R-2403-07	1
TCGA-49-4487-01A-21R-1858-07	1
TCGA-NJ-A4YG-01A-22R-A262-07	1
TCGA-44-6774-01A-21R-1858-07	1
TCGA-49-AAR2-01A-11R-A39D-07	1
TCGA-50-6593-01A-11R-1755-07	1
TCGA-44-5643-01A-01R-1628-07	1
TCGA-50-8460-01A-11R-2326-07	2
TCGA-75-6214-01A-41R-1949-07	1
TCGA-05-4244-01A-01R-1107-07	2
TCGA-71-6725-01A-11R-1858-07	1
TCGA-L9-A743-01A-43R-A39D-07	1
TCGA-55-6984-01A-11R-1949-07	1
TCGA-05-4250-01A-01R-1107-07	1
TCGA-55-7913-01B-11R-2241-07	1
TCGA-69-7980-01A-11R-2187-07	1
TCGA-95-7944-01A-11R-2187-07	1
TCGA-NJ-A4YF-01A-12R-A262-07	2
TCGA-67-3774-01A-01R-0946-07	1
TCGA-75-6203-01A-11R-1755-07	1
TCGA-44-6146-01A-11R-1755-07	1
TCGA-55-6985-01A-11R-1949-07	1
TCGA-55-7725-01A-11R-2170-07	1
TCGA-44-6775-01A-11R-A278-07	1
TCGA-L4-A4E5-01A-11R-A24X-07	2
TCGA-62-8397-01A-11R-2326-07	1
TCGA-44-7672-01A-11R-2066-07	1
TCGA-73-A9RS-01A-11R-A41B-07	2
TCGA-67-6216-01A-11R-1755-07	2
TCGA-86-8076-01A-31R-2241-07	1
TCGA-44-6778-01A-11R-1858-07	1
TCGA-69-7973-01A-11R-2187-07	1
TCGA-MP-A4TF-01A-11R-A262-07	2
TCGA-05-4420-01A-01R-1206-07	1
TCGA-69-7763-01A-11R-2170-07	1
TCGA-97-A4M5-01A-11R-A24X-07	1
TCGA-55-8302-01A-11R-2326-07	2
TCGA-75-7025-01A-12R-1949-07	1
TCGA-64-1676-01A-01R-0946-07	1
TCGA-MP-A4SV-01A-11R-A24X-07	2
TCGA-99-8025-01A-11R-2241-07	1

## Sheet: 384 DEGs
384 differentially expressed genes between 2 cluster
gene	logFC	pValue
NECAB1	-1.12388	0.00559614
WNT3A	-1.49053	0.0136906
VIPR1	-0.941667	0.0248045
LHFPL3	-0.799928	0.00138366
WASF3	-0.715535	3.60072e-05
JSRP1	0.596991	0.00420603
HIST1H3I	1.2769	0.00497363
PTH1R	-0.628558	0.0043658
KRT16	0.846637	0.0412589
EDNRB	-1.30598	0.000504502
HIST1H3J	0.674261	0.000379049
SFTPA2	-0.804896	0.0253808
MAMDC2	-0.879809	0.00112121
RN7SL8P	-0.77124	0.00371696
MAGEA10	1.05829	0.0129466
CLEC1A	-0.597836	0.0260083
TINCR	-0.688068	0.032959
SNAP25	-0.754876	0.0212776
MT1A	-1.2479	0.00696213
ROBO2	-0.682706	0.0173424
ACADL	-1.09255	0.00648831
PLA2G3	-0.754438	0.0331473
MS4A2	-0.659307	0.018051
AC087286.4	-1.15268	0.0364136
ROBO4	-0.789077	0.0162069
AL136164.4	-0.649849	0.0253808
SGCG	-1.49613	0.0267287
GKN2	-0.626559	0.046252
HIST1H3C	0.999085	0.0015252
ATP6V0A4	0.668686	0.00464148
CHIAP2	-0.863756	0.037413
EFCC1	-0.720909	0.00759977
BCAS1	0.738679	0.0402755
IGHV1-18	0.681737	0.0309255
TNS1	-0.596462	0.0433077
SLC39A8	-0.813694	0.00316692
VEGFD	-1.25096	0.0155625
SLC14A1	-1.00894	0.00446428
LANCL1-AS1	-1.34654	0.0130739
LEFTY2	-0.75027	0.0148541
CHRNA9	0.976729	0.0281032
WDR72	0.825899	0.00762649
ADAMTS1	-0.740416	0.0178786
LDB2	-0.724673	0.0304683
PRB3	2.87467	0.00210531
LINC01287	0.938006	0.00750969
S1PR1	-0.828639	0.00244745
IGHV1-3	0.630633	0.0176735
IGLV5-48	0.720996	0.00786107
HOXC10	0.592277	0.0194055
AL445493.3	-0.623947	0.022502
LGI3	-2.00423	0.0114151
PGM5	-0.588094	0.0108333
SCUBE1	-1.01567	0.00989728
AC134879.2	0.614555	0.0426487
CPB2	-1.19422	0.00560541
RNF186	0.68281	0.00392736
TCEAL2	-1.51513	0.0392479
RSPO1	-1.6323	0.0156127
FIBIN	-0.630969	0.0496772
ARTN	0.65771	0.00451428
MS4A15	-0.708181	0.0310631
ZBTB16	-0.618738	0.0188146
IGHV1-14	1.36518	0.0391025
PCOLCE2	-0.748812	0.00228929
CYS1	-0.953782	0.0199185
ATP1A2	-0.626352	0.0174541
IGHV3-48	0.669999	0.0451481
ABI3BP	-0.886201	0.0138308
ADAMTS8	-1.2268	0.0107966
DUOX1	-0.589776	0.033448
FCN3	-1.79267	0.0346977
MME	-0.880244	0.00688215
HHATL	-1.3978	0.00864944
AC245517.5	0.806972	0.000616418
IGLV6-57	0.669586	0.017793
SOX7	-0.859176	0.0100854
AC009093.3	-1.38797	0.000928002
DNASE1L3	-1.25589	0.043369
SOCS2	-0.638037	0.00244266
HIST1H2AH	0.828742	0.0215952
HIST1H1E	1.19168	0.0111079
SIGLEC6	-0.751129	0.00922326
CALML3	2.07714	0.00173985
MMRN1	-0.718119	0.00630482
MYRIP	-0.646814	0.00788571
FAM177B	0.793735	0.0273449
SFTPD	-0.634332	0.009679
PTX3	-0.760329	0.00033343
FHL5	-0.86611	0.0352858
SERTM1	-2.78642	0.0228453
SLC1A1	-0.596158	0.0102592
CLEC3B	-1.0199	0.0438623
BEX1	-1.92245	0.0285957
CCL14	-0.836603	0.0164712
CD36	-1.02213	0.00129373
SFTPC	-2.03233	0.0108609
LYVE1	-1.0133	0.0456264
TAL1	-0.745853	0.0153611
PLA2G1B	-0.808142	0.0144352
TGFBR3	-0.885065	0.00100976
TMEM100	-1.72566	0.0312955
OGN	-1.16363	0.0121897
IGHV3-72	0.720272	0.0354665
ZNF385B	-0.69398	0.0102592
ADRB2	-1.07028	0.0129442
LAMP3	-0.835573	0.0137171
ADGRE1	-0.951709	0.00529845
IGHV3-35	0.640551	0.0378023
AL109914.1	1.07156	0.0365362
STXBP6	-1.25433	0.0173424
GPD1	-1.18218	0.0266491
CYP4Z2P	-1.43732	0.0224005
GPX3	-0.692781	0.00432535
FAM110D	-0.588214	0.029483
IGLVI-70	0.744201	0.0121
CT83	0.678218	0.0242531
SYNDIG1L	-0.806406	0.0164441
AL138900.3	-0.688126	0.005227
HIST1H3E	0.69842	0.00250507
SCN4B	-0.953142	0.00606009
IGHV3OR16-13	0.593936	0.0218473
ODF3L1	-0.614665	0.00319739
MGAT3	-0.886208	0.00614808
AKR1C4	1.10812	0.0156479
PENK	-1.57598	0.00494165
AC067817.2	-0.833637	0.00472567
LINC02588	0.710182	0.0171041
PEBP4	-0.972134	0.0249188
HIST1H1D	0.658195	0.00031966
HSPC324	-1.32227	0.0210273
LEPR	-0.721042	0.00263601
PTGFR	-1.22032	0.00314274
CALCRL	-0.877012	0.00509865
LHFPL3-AS2	-0.714199	0.00243062
TCF21	-1.09348	0.0173703
IGLV8-61	0.758442	0.0169837
FAM107A	-1.84003	0.00121591
AL109741.1	-0.688262	0.000554523
CXCR2	-0.821756	0.00204907
TFF2	2.64024	0.0376827
CA3	-0.738186	0.0124784
CHI3L2	-0.674438	0.00295522
ARHGAP31	-0.588456	0.0134032
SMAD9	-0.730653	0.0249188
CDO1	-0.773074	0.0231789
SFRP5	-0.922781	0.0255885
SPAAR	-0.786384	0.00042711
RNU7-45P	-0.879243	0.0290938
AC244153.1	-0.954514	0.0118074
ADGRE3	-0.813986	0.0123952
CALML5	1.46811	0.011718
EMCN	-0.893485	0.0181377
GDF10	-1.1391	0.00578716
GPR146	-0.595509	0.00324671
MSR1	-0.607262	0.0191158
AC103563.1	0.713629	0.00222995
AL445183.3	-0.660409	0.0426365
PDK4	-0.74515	0.0212111
IGHV1OR15-2	1.24724	0.0385483
CLDN11	-0.727663	0.0148919
IGLV3-6	0.620144	0.000231672
TNXB	-0.8117	0.00265145
LRRC36	-0.948993	0.00912827
LIN7A	-0.705587	0.00780305
GRP	-1.28109	0.0245637
STAC2	-0.700269	0.0338435
CAV1	-1.38804	0.000280344
SEMA5A	-0.974708	0.000815249
FURIN	0.678991	0.00416692
AC084880.1	-0.76375	0.0223665
ITLN1	-6.00727	0.0094965
BTNL9	-1.07816	0.00412043
CXCR1	-0.883784	0.013052
PAEP	1.33724	0.00126385
IGLJ3	0.65737	0.0231307
MT1M	-1.14773	0.00138462
APOA1	-1.51594	0.027336
ADRB1	-0.838927	0.0154615
ANOS1	-0.775402	0.0352086
DACH1	-0.911733	0.00179575
GPC3	-0.810597	0.00468461
AC018755.4	-0.634215	0.000532052
CALB2	-0.915042	0.0237956
NIM1K	-1.02214	0.000109571
MEG3	0.612187	0.0198244
LINC01597	0.969541	0.0389305
PRR4	1.53187	0.0383556
AOX1	-0.650194	0.00957971
SPINK1	0.617107	0.0402755
CNTN1	-0.936169	0.0182247
AC245041.1	-0.655987	0.0310165
SLIT3	-0.702932	0.00624843
CRTAC1	-0.760894	0.0455624
CFD	-0.610834	0.00236251
PHACTR1	-0.67579	0.00994827
IGKV1-8	0.699317	0.0319994
KCNK3	-0.914153	0.00244266
HIST1H1B	0.733806	0.0279289
IGHV3-15	0.625726	0.0221587
CD300E	-0.632571	0.0129658
FGFBP2	-1.3373	0.00250311
CLIC5	-1.36316	0.0373711
AP001189.3	-0.685845	0.00392059
CCL23	-0.592372	0.0265683
FOXF1	-0.703459	0.0186063
POU6F2	0.61468	0.00118022
SOSTDC1	-1.46833	0.0192628
DCDC2	-0.631333	0.0288486
SFTPA1	-0.868792	0.0267708
LY6D	0.904865	0.00704671
AARD	-1.0972	0.031249
MFAP4	-0.784693	0.0326686
SMOC1	0.904632	0.0389681
STX11	-0.9231	0.0208485
PID1	-0.611243	0.000493476
HIST1H2AM	0.666931	0.00946263
GSTM5	-0.768274	0.0186656
TNFSF11	0.659022	0.00748002
LINC02471	-0.846168	0.00221205
IGHV1-58	0.863955	0.00957971
FPR1	-0.597352	0.000452588
ABCA8	-1.0118	0.0313886
IGHV3-41	0.623501	0.0267245
CLDN5	-0.716777	0.0416792
FPR2	-1.18746	0.000239109
AL357054.4	-0.672568	0.00777566
EMP2	-0.811351	0.0216466
HIST1H1PS1	0.661426	0.00100303
RAPGEF4	-0.689144	0.0278245
GFRA1	-0.772041	0.0128584
SIRPB1	-0.799511	0.00217042
S100A12	-0.591494	0.00499197
SCGB1A1	-0.916745	0.0124573
LRRK2	-0.595367	0.0149407
RAMP2	-0.856386	0.0271798
RSPO4	-0.736123	0.0312489
GPIHBP1	-1.18053	0.0264474
IGHV3OR16-6	0.647943	0.0252001
RPL13AP17	-1.53046	0.0289929
TENT5B	-0.894125	0.00207365
TBX3	-0.61792	0.0182247
CNTD2	0.683437	0.0084719
VEPH1	-0.989026	0.0106871
MBNL1-AS1	-0.660314	0.0204271
FABP5P7	-0.826203	0.00307352
CAVIN2	-1.09712	0.0431241
MT-TF	-0.628724	0.0127424
AC092436.2	1.07418	0.00151603
NPR1	-0.927844	0.000104374
CHRDL1	-0.730306	0.036887
HIGD1B	-0.746915	0.0454984
SYP	-1.04773	0.0220555
CASQ2	-0.92813	0.00936766
AC131206.1	0.965886	0.00227562
MCEMP1	-1.32754	0.0248807
GIMAP8	-0.630249	0.0463356
TM4SF5	0.803597	0.049096
IGHV4-34	0.757295	0.0240908
SOX21	0.662528	0.0489234
FHL1	-1.24909	0.00268257
CYCSP6	0.952857	0.00443238
SCN7A	-0.821162	0.0123127
CD300LG	-2.0689	0.00103644
FRMD3	-0.766207	0.0350035
AQP4	-1.02776	0.0285036
SCGB2A1	-1.1668	0.00735094
VSNL1	-0.629785	0.0349524
SYT4	-1.42798	0.000320689
HSPB8	-0.594582	0.00129373
NTSR1	1.36833	0.030429
RAMP3	-0.982835	0.0193291
CAMP	-1.12804	1.13758e-05
NRCAM	-0.795661	0.0406807
FNDC1	0.701495	0.031342
LIMS2	-0.764926	0.0439864
IL1RL1	-1.36725	0.00562673
HIST1H2BO	0.797638	0.0263366
HIST1H4C	0.674	0.0495017
SLC19A3	-0.885033	0.000293489
AC026785.3	0.729041	0.0265254
HSPB6	-0.855905	0.0483507
LGR5	-1.36892	0.00145439
CXorf57	-0.606218	0.000245277
SULT1C4	-0.917156	0.00399125
HIST1H2APS3	0.782128	0.000150504
AL031777.1	0.643419	0.0253288
CES1	-0.802994	0.0212776
REEP1	-0.718269	1.30326e-05
AL138900.2	-0.622457	0.00847583
PKNOX2	-0.611787	0.0419171
FXYD1	-0.961518	0.0198401
ZCCHC12	-0.921355	0.0449895
CYP4B1	-1.23887	0.000957972
KLB	-1.0896	0.0249953
GPM6A	-2.44726	8.08908e-05
AL606469.1	-2.24577	0.0366044
ITPKA	0.756328	0.0281411
AL391056.1	0.750372	0.00197099
PLAC9	-0.754213	0.0400455
AGTR1	-0.718819	0.0135594
SOX17	-0.735373	0.0484517
PARAL1	-0.806808	0.0368237
IL7R	-0.662473	0.0040025
RGS9	-0.697253	0.0212111
CYP17A1	-1.6906	0.019055
SVEP1	-0.586954	0.0451164
ANGPT1	-0.726169	0.0400455
HIST1H3B	0.693555	0.0175253
MIR30C2	-0.918684	0.011977
LINC00968	-1.32449	0.00451426
ANKRD33B	-0.770392	0.00228028
S100A3	-0.696139	0.014247
AL365356.4	0.604701	0.000775392
AC022075.2	-0.73256	0.0233415
THBD	-0.780551	2.05389e-05
PGM5P4	-0.908342	0.0178253
VWF	-0.592083	0.0101719
TPPP3	-0.627457	0.00587688
PRG4	-2.50044	0.00389496
FABP4	-2.07674	0.0144829
APOH	-0.716835	0.0218493
HIST1H2BL	0.715351	0.0159983
IGKV6-21	0.885093	0.0186655
CAV2	-0.773336	0.0013989
IGHG3	0.585305	0.0125619
AOC3	-0.753656	0.0277196
SRPX	-0.815381	0.00254013
CST5	-0.811633	0.0192825
C11orf86	1.13165	0.0191586
AGER	-2.20754	0.0373711
ITLN2	-2.32879	0.00311256
FABP5	-0.658842	0.0118272
RADIL	-0.629521	0.0253808
IGKV1OR2-6	0.95386	0.0267103
ALKAL2	-1.40692	0.00755968
CYBRD1	-0.588714	0.00154615
PDZD2	-0.667653	0.011455
HHIP-AS1	-0.586783	0.0243891
AC022784.1	0.829124	0.0106463
ACKR1	-0.778423	0.00901842
IGLV4-69	0.654899	0.0171761
F11	-0.994714	0.0114538
AKR1B15	0.587391	0.00959616
OLR1	-0.660415	0.00380795
MT2P1	-0.635335	0.00581057
IGLV3-25	0.776575	0.00188433
AC245128.3	-1.01512	0.02988
CYYR1	-0.616603	0.0163915
ADH1B	-1.20311	0.0162858
COL6A6	-0.881791	0.0246906
WFDC12	-0.926485	0.00320057
RASGRF1	-0.6019	0.00182484
REG4	0.884133	0.00270131
CCM2L	-0.778811	0.0141769
CNTN6	-1.38807	0.011687
NR4A3	-0.777926	0.0238324
INMT	-1.30717	0.022576
SBSPON	-1.09024	0.0359871
AC089983.1	0.922067	0.0045605
SLIT2	-0.72596	0.0434304
FGF2	-0.709452	0.0115325
JAM2	-0.631606	0.0477818
AFF3	-0.847393	0.00050117
PLCXD3	-0.635759	0.00367379
AL354719.2	0.613829	0.0248423
S100P	0.697767	0.0227519
ALDH1A1	-0.6742	0.0413244
GRASP	-0.665585	0.00353053
NXPH3	-0.706818	0.0130306
MYOZ1	-0.659893	0.0211447
HHIP	-1.44278	0.00835455
GRIA1	-1.17842	0.00107731
NCKAP5	-1.12587	0.0321894
VSIG4	-0.614226	0.015162
MARCO	-0.791103	0.0471857
PLA2G4F	-1.04811	0.00271931
FGFR4	-0.853047	0.00249096
PDE2A	-0.585857	0.0101546
HSD17B6	-0.737732	0.00321581
TTLL7	-0.846485	0.0147223
SP8	0.633287	0.00393888
AP001528.3	-0.747009	0.0485191
DAPK2	-0.653199	0.0170385

## Sheet: 186 DElncRNAs
186 differentially expressed lncRNAs in lung adenocarcinoma
symbol	logFC	PValue
FENDRR	-4.55071	1.41379e-118
AC093110.1	-3.60126	2.22472e-116
PCAT19	-2.70433	1.52307e-101
AC011899.2	-2.62178	5.47595e-81
SMIM25	-2.75542	6.05408e-79
AC125807.2	-2.27491	4.83674e-72
MBNL1-AS1	-2.23663	2.69723e-69
AC093278.2	-1.98088	1.18823e-66
LINC01936	-2.83074	1.72369e-63
AC021016.2	-1.72111	1.02119e-60
AC008268.1	-5.01589	1.37037e-57
LINC00987	-1.88126	3.67536e-56
MIR22HG	-1.65957	4.10611e-56
LHFPL3-AS2	-4.08374	1.3028e-54
MAGI2-AS3	-1.89857	4.39514e-53
FAM83A-AS1	5.33052	5.31351e-53
AC116407.1	-2.533	6.69333e-52
AC079630.1	-3.49603	5.48752e-51
TBX5-AS1	-2.06243	5.62709e-47
C10orf25	-1.34131	2.39679e-43
AC144831.1	-2.05615	1.2109e-42
SFTA1P	-3.23113	2.6399e-42
AC068870.2	-1.34127	1.16649e-41
MNX1-AS1	4.35553	1.52189e-41
AL133355.1	-1.53711	1.86825e-41
AC008669.1	-1.73374	2.26763e-41
AF131215.5	-2.18246	2.96324e-38
LINC01852	-1.3632	3.73379e-38
AC090559.1	-1.8885	4.4043e-37
LINC01963	-1.40122	1.70646e-36
DUBR	-1.46152	1.72614e-35
AC004816.1	2.51932	1.12016e-34
AP001107.9	-1.65371	1.25904e-34
RHOXF1-AS1	-2.76733	4.41026e-34
LINC02035	-1.12902	6.75472e-34
ATP2B1-AS1	-1.37001	9.7619e-34
HHIP-AS1	-2.77545	1.35547e-33
AL031985.3	1.65616	3.18667e-33
DARS-AS1	1.7096	1.22966e-32
AC112220.4	-1.00324	4.27101e-31
LINC01270	2.5387	6.39192e-31
AC021054.1	-1.17939	8.01841e-30
AC105942.1	-1.30872	9.13929e-30
AL034397.3	-1.9709	3.21079e-28
AL157838.1	2.09842	4.93284e-28
PVT1	2.43745	5.19326e-28
AL391244.3	1.59233	6.08534e-28
AP001486.2	-1.32504	6.53031e-28
MIR99AHG	-1.79815	2.3205e-27
AL391056.1	3.3903	4.71741e-27
ZFPM2-AS1	4.34492	6.80675e-27
LINC00511	3.04764	1.41125e-26
PCAT6	2.35317	2.83102e-26
C22orf34	-1.35717	2.93624e-26
LINC00857	2.03672	3.84076e-26
AC104083.1	-1.28721	6.48364e-26
ST20-AS1	-1.0231	9.37244e-26
WDFY3-AS2	-1.18419	1.02067e-25
U62317.2	2.47141	1.18126e-25
C8orf34-AS1	-2.83225	6.53415e-25
ELF3-AS1	1.58542	1.09073e-24
AC100861.1	1.31355	2.78101e-24
FEZF1-AS1	4.53596	3.36338e-24
AC011511.5	-2.00762	4.65121e-24
VPS9D1-AS1	2.49928	6.26291e-24
AL391834.2	-1.01056	4.51455e-23
FOXD2-AS1	1.45919	5.04691e-23
SNHG4	1.86127	1.10131e-22
Z98257.1	4.72969	1.62594e-22
ADIRF-AS1	-1.55915	2.51055e-22
LINC02345	-1.96834	3.21212e-22
SNHG1	1.43601	3.64776e-22
AL162511.1	-2.54504	8.16628e-22
RBPMS-AS1	-1.60719	2.25735e-21
SBF2-AS1	1.15051	2.40785e-21
DCST1-AS1	1.44568	3.04335e-21
AC025580.1	3.03442	3.97001e-21
AC099850.3	1.92097	5.68112e-21
AC055713.1	1.45924	1.17098e-20
AL354719.2	3.00868	1.17783e-20
AC239868.2	1.71201	6.27749e-20
RALY-AS1	1.09411	6.65396e-20
CASC2	-1.13312	8.99387e-20
LINC00261	-2.60238	2.46283e-19
LINC01588	1.15202	2.54545e-19
AL354707.1	2.3773	8.1076e-19
AC026401.3	1.1649	9.07642e-19
AL139220.2	-1.0844	3.94105e-18
LINC01426	2.25915	4.86471e-18
AC007405.3	-1.43693	6.77373e-18
AC009005.1	1.72203	1.00036e-17
TMPO-AS1	1.28786	1.2802e-17
AC009237.14	1.1565	2.73633e-17
LINC02362	2.15705	3.508e-17
CAPN10-AS1	1.24296	6.06269e-17
AL445524.1	2.00944	2.62867e-16
AL355338.1	1.40497	3.72119e-16
SNHG3	1.36929	4.32817e-16
AC010329.1	-2.34785	6.30898e-16
BLACAT1	2.47955	6.83778e-16
COLCA1	-1.80854	8.48412e-16
PRKCQ-AS1	-1.36012	1.78768e-15
RHPN1-AS1	1.36757	1.83146e-15
AC084125.2	1.71453	2.32382e-15
ZNF582-AS1	-1.06092	4.99798e-15
NR2F2-AS1	-1.2088	6.36696e-15
CYTOR	1.22233	7.67461e-15
AL021707.2	1.21015	2.07264e-14
LINC01569	1.2072	2.41118e-14
AC008741.2	1.43677	2.44978e-14
AC139887.2	1.04624	4.36282e-14
MELTF-AS1	1.27486	1.07569e-13
AC016705.2	-1.88782	1.08014e-13
PTPRG-AS1	1.32646	1.38241e-13
TMEM51-AS1	1.43112	2.15747e-13
LINC01719	1.19953	2.87095e-13
LINC00982	-1.83076	3.08546e-13
AC245060.6	1.43821	3.54653e-13
AL355312.3	2.04045	6.22427e-13
AL161785.1	-1.25972	6.35588e-13
AL450992.2	1.52064	8.35114e-13
AC087741.1	1.55124	1.15494e-12
AP001469.3	1.0787	1.66397e-12
LUCAT1	2.52361	1.92447e-12
RNF139-AS1	1.16646	2.31598e-12
AC012640.2	1.12934	2.34178e-12
AL645933.2	-1.04015	2.44665e-12
AC099676.1	1.07598	6.02014e-12
PWAR6	-1.21948	8.19653e-12
MAFG-AS1	1.03066	1.12012e-11
LINC01355	1.343	1.69648e-11
AL365181.3	2.96427	1.75644e-11
AFAP1-AS1	5.25485	1.90567e-11
LINC00839	-1.14927	2.00629e-11
LOXL1-AS1	1.07363	2.53463e-11
AL109615.3	1.85137	4.39771e-11
AC018653.3	1.13963	4.47007e-11
SNHG12	1.04696	5.49277e-11
CEBPA-AS1	-1.14353	9.47487e-11
AL353150.1	-1.37133	1.06526e-10
AC023449.2	-1.06825	1.20962e-10
AC012236.1	1.41805	1.28135e-10
CYP1B1-AS1	-1.0367	2.46686e-10
AL691482.3	1.72978	2.74684e-10
LINC01671	-1.64868	3.58744e-10
AL365277.1	1.05164	6.30504e-10
MIR503HG	1.3963	7.05468e-10
AC005056.1	-1.25928	7.11969e-10
AL031123.2	1.04025	7.20152e-10
LINC01232	1.10506	9.41151e-10
AC006042.1	1.17637	1.62936e-09
LINC00884	1.18214	1.70785e-09
AC137932.3	1.02746	1.76491e-09
AL109613.1	1.40864	2.78755e-09
AL365361.1	-1.17825	3.08106e-09
LINC01515	1.2563	3.93939e-09
AC022144.1	1.20374	7.92475e-09
SNHG18	-1.04801	8.96234e-09
PIK3CD-AS2	1.20938	1.54698e-08
AL390719.2	1.53186	1.58472e-08
AC073957.3	1.22096	1.60664e-08
DUXAP8	1.74602	1.77497e-08
AL355488.2	1.04834	1.95506e-08
LINC01504	-1.07306	4.44486e-08
AP003119.3	1.17024	4.54695e-08
AC005736.1	-1.05591	6.01593e-08
AL512274.1	-1.03073	6.20016e-08
AC027801.1	1.10403	1.92911e-07
LINC00665	1.54273	1.97774e-07
SLC25A25-AS1	1.02092	2.83427e-07
SLC9A3-AS1	1.23545	3.14921e-07
ITGB2-AS1	1.24131	5.007e-07
FAM30A	1.50932	8.09024e-07
LINC02562	1.82413	9.64267e-07
AL135999.3	-1.58647	1.03718e-06
HAGLR	-1.11489	4.6525e-06
AC007342.5	1.0543	1.07818e-05
PAX8-AS1	-1.10161	3.49256e-05
FZD10-AS1	-1.03114	5.13623e-05
AC136475.3	1.47426	6.1858e-05
MIAT	1.18047	8.91197e-05
LINC01436	1.60376	0.000238847
LINC02257	1.2375	0.000245641
AC016717.2	-1.08783	0.000277861
LINC00342	1.08767	0.000455023
AP004608.1	1.69655	0.000621938

## Sheet: 150 DEmiRNAs
150 differentially expressed miRNAs in lung adenocarcinoma
	logFC	PValue
hsa-miR-30c-2-3p	-3.3257	2.11611e-67
hsa-miR-139-3p	-3.45309	3.02023e-64
hsa-miR-486-5p	-4.12877	7.88798e-61
hsa-miR-210-3p	5.076	1.33765e-58
hsa-miR-21-5p	2.5664	2.56013e-49
hsa-miR-30a-3p	-2.92004	3.18047e-49
hsa-miR-21-3p	2.07201	2.84646e-46
hsa-miR-184	-4.18743	3.96141e-44
hsa-miR-1287-3p	3.17211	3.35919e-42
hsa-let-7c-5p	-2.19444	2.45517e-40
hsa-miR-378a-3p	-2.10854	5.5013e-40
hsa-miR-140-3p	-1.5495	7.23485e-39
hsa-miR-182-5p	2.27889	2.57504e-38
hsa-miR-96-5p	2.68237	4.93447e-38
hsa-miR-708-3p	2.75521	6.49971e-38
hsa-let-7a-5p	-1.89539	9.22118e-38
hsa-miR-7-1-3p	1.81807	5.08025e-36
hsa-let-7b-3p	-1.42853	1.03943e-35
hsa-miR-671-5p	1.96133	1.7255e-33
hsa-miR-183-5p	2.09054	1.68138e-33
hsa-miR-6892-5p	-2.11291	3.41614e-33
hsa-miR-142-3p	2.49876	7.27714e-33
hsa-let-7g-3p	2.19139	2.08437e-32
hsa-miR-144-5p	-3.0231	3.96826e-31
hsa-miR-153-5p	3.53061	2.72982e-30
hsa-miR-708-5p	2.62583	2.72161e-30
hsa-miR-144-3p	-2.82546	4.19937e-30
hsa-miR-145-3p	-1.56167	5.33507e-30
hsa-miR-143-3p	-2.38735	6.21246e-30
hsa-miR-133a-3p	-2.55164	1.14873e-29
hsa-miR-378c	-1.81815	2.04312e-29
hsa-miR-301a-5p	3.10042	2.6329e-29
hsa-miR-1247-3p	-2.94902	2.92987e-28
hsa-miR-139-5p	-1.87868	3.24754e-28
hsa-miR-451a	-2.76004	6.8759e-28
hsa-miR-423-5p	-1.46516	1.44611e-27
hsa-miR-26b-3p	1.50992	1.75727e-27
hsa-miR-130b-5p	1.94851	1.88045e-27
hsa-miR-1307-5p	2.30535	1.55528e-26
hsa-miR-200a-5p	1.85847	4.20177e-26
hsa-miR-125b-2-3p	-1.69721	7.04601e-26
hsa-miR-338-5p	-2.31434	8.28184e-26
hsa-miR-33a-5p	2.49254	1.37296e-25
hsa-miR-141-5p	1.91634	1.44356e-25
hsa-let-7d-3p	-1.31323	2.95739e-25
hsa-miR-190a-5p	-1.84114	4.94115e-25
hsa-let-7b-5p	-1.36049	1.59357e-24
hsa-miR-629-3p	2.15587	2.50917e-24
hsa-miR-15b-5p	-1.12554	2.88275e-24
hsa-miR-301a-3p	2.03024	7.98587e-24
hsa-miR-409-5p	2.786	9.44864e-24
hsa-miR-20a-3p	1.87522	1.20756e-23
hsa-miR-590-5p	1.57326	1.54478e-23
hsa-miR-9-5p	3.95668	2.32047e-23
hsa-miR-30a-5p	-1.87315	2.29235e-23
hsa-miR-33b-5p	2.46823	4.7315e-23
hsa-miR-3607-3p	3.31811	5.312e-23
hsa-miR-584-5p	-1.83895	9.17209e-23
hsa-miR-141-3p	1.92571	2.00049e-22
hsa-miR-4668-3p	1.92604	3.54663e-22
hsa-miR-151a-5p	1.01616	7.75363e-22
hsa-miR-29b-3p	1.69221	7.90985e-22
hsa-miR-195-5p	-1.70837	8.77786e-22
hsa-miR-1-3p	-2.44224	1.07384e-21
hsa-miR-29b-1-5p	1.77662	4.96647e-21
hsa-miR-598-3p	-1.49747	2.9222e-20
hsa-miR-345-5p	1.83715	4.06373e-20
hsa-miR-29a-5p	1.5218	5.9744e-20
hsa-miR-148a-3p	1.42219	9.04415e-20
hsa-let-7e-5p	-1.44653	1.01235e-19
hsa-miR-93-3p	1.30316	4.66297e-19
hsa-miR-200a-3p	1.94605	5.22106e-19
hsa-miR-744-3p	1.6606	8.81107e-19
hsa-miR-221-5p	-2.01034	1.92928e-18
hsa-miR-135b-5p	2.58148	2.59938e-18
hsa-miR-218-5p	-1.43745	2.72994e-18
hsa-miR-455-3p	1.58064	2.88797e-18
hsa-miR-503-5p	2.12774	3.01964e-18
hsa-miR-183-3p	1.91176	9.39828e-18
hsa-miR-577	3.11828	1.128e-17
hsa-miR-19b-1-5p	1.20963	1.98795e-17
hsa-miR-324-5p	1.29581	5.82094e-17
hsa-miR-2110	-1.57649	8.21794e-17
hsa-miR-616-5p	2.09816	1.1579e-16
hsa-miR-378a-5p	-1.1573	1.25214e-16
hsa-miR-27a-5p	-1.45164	1.33005e-16
hsa-miR-450a-5p	1.72192	1.44136e-16
hsa-miR-130b-3p	1.43612	1.49449e-16
hsa-miR-195-3p	-1.18965	3.4698e-16
hsa-miR-143-5p	1.73575	4.08269e-16
hsa-miR-127-5p	1.8874	6.61974e-16
hsa-miR-30d-5p	-1.26709	1.76864e-15
hsa-miR-135b-3p	1.8982	2.09657e-15
hsa-miR-150-3p	-1.65216	2.13261e-15
hsa-let-7f-5p	-1.62867	2.45468e-15
hsa-miR-30b-3p	-1.24434	8.35802e-15
hsa-miR-93-5p	1.01203	2.03671e-14
hsa-miR-625-5p	1.28136	3.24429e-14
hsa-miR-181b-3p	1.29375	4.12867e-14
hsa-miR-17-5p	1.08452	4.84308e-14
hsa-miR-539-5p	2.08956	9.46578e-14
hsa-miR-1247-5p	-1.89426	2.18166e-13
hsa-miR-6806-3p	-1.12445	2.48973e-13
hsa-miR-331-3p	1.06147	2.65862e-13
hsa-miR-429	1.50769	3.2776e-13
hsa-miR-589-3p	1.35026	4.37063e-13
hsa-miR-3653-5p	1.69901	6.38702e-13
hsa-miR-505-5p	1.18809	8.67777e-13
hsa-miR-1301-3p	1.14785	1.16272e-12
hsa-miR-138-5p	-1.77557	1.44537e-12
hsa-miR-31-5p	3.03898	2.59048e-12
hsa-miR-193b-3p	1.5107	2.63892e-12
hsa-miR-2355-5p	1.1561	5.0617e-12
hsa-miR-20a-5p	1.12514	6.26219e-12
hsa-miR-99a-5p	-1.00479	8.33592e-12
hsa-miR-424-5p	1.29903	1.67978e-11
hsa-let-7a-2-3p	1.6786	1.85216e-11
hsa-miR-3614-5p	-1.23887	2.53248e-11
hsa-miR-548v	1.57338	3.26418e-11
hsa-miR-642a-5p	1.45339	6.30725e-11
hsa-miR-136-5p	1.62616	6.61322e-11
hsa-miR-323b-3p	2.15183	1.09174e-10
hsa-miR-223-3p	-1.14656	1.14577e-10
hsa-miR-940	1.25992	1.52811e-10
hsa-miR-204-5p	-1.5305	1.74785e-10
hsa-miR-19a-3p	1.32626	6.01897e-10
hsa-miR-200c-5p	1.06527	1.92795e-09
hsa-miR-223-5p	-1.17222	2.11252e-09
hsa-miR-592	1.42736	4.78296e-09
hsa-miR-196a-5p	3.50111	4.87361e-09
hsa-miR-99a-3p	-1.06759	1.82552e-08
hsa-miR-340-5p	-1.11184	2.39323e-08
hsa-miR-31-3p	2.14199	2.50955e-08
hsa-miR-937-3p	1.48936	3.85669e-08
hsa-miR-181b-2-3p	1.01639	3.93627e-08
hsa-miR-1269a	3.80653	3.99465e-08
hsa-miR-34c-3p	-1.54801	9.16494e-07
hsa-miR-450b-5p	1.02828	3.06474e-06
hsa-miR-224-5p	1.34339	3.17281e-06
hsa-miR-196b-5p	1.85047	7.85674e-06
hsa-miR-34b-3p	-1.45697	1.03967e-05
hsa-miR-5698	1.24651	4.55682e-05
hsa-miR-192-5p	1.24746	6.94967e-05
hsa-miR-187-3p	1.34281	0.000275351
hsa-miR-205-5p	1.66411	0.000404752
hsa-miR-34c-5p	-1.1936	0.000422844
hsa-miR-891a-5p	1.27298	0.000757857
hsa-miR-675-3p	1.29111	0.00142302
hsa-miR-4326	1.04282	0.00212997
hsa-miR-514a-3p	-1.11869	0.00226397

## Sheet: 33 DEmiRNAs
33 prognostic differentially expressed miRNAs interacted with 43 glycolysis-related genes in lung adenocarcinoma
miRNA	logFC	p Value
hsa-miR-30c-2-3p	-3.3257	2.12e-67
hsa-let-7c-5p	-2.19444	2.46e-40
hsa-miR-140-3p	-1.5495	7.23e-39
hsa-miR-96-5p	2.68237	4.93e-38
hsa-let-7a-5p	-1.89539	9.22e-38
hsa-miR-183-5p	2.09054	1.68e-33
hsa-miR-142-3p	2.49876	7.28e-33
hsa-miR-143-3p	-2.38735	6.21e-30
hsa-miR-451a	-2.76004	6.88e-28
hsa-miR-33a-5p	2.49254	1.37e-25
hsa-let-7b-5p	-1.36049	1.59e-24
hsa-miR-15b-5p	-1.12554	2.88e-24
hsa-miR-301a-3p	2.03024	7.99e-24
hsa-miR-30a-5p	-1.87315	2.29e-23
hsa-miR-9-5p	3.95668	2.32e-23
hsa-miR-1-3p	-2.44224	1.07e-21
hsa-let-7e-5p	-1.44653	1.01e-19
hsa-miR-218-5p	-1.43745	2.73e-18
hsa-miR-183-3p	1.91176	9.4e-18
hsa-miR-130b-3p	1.43612	1.49e-16
hsa-miR-30d-5p	-1.26709	1.77e-15
hsa-let-7f-5p	-1.62867	2.45e-15
hsa-miR-30b-3p	-1.24434	8.36e-15
hsa-miR-93-5p	1.01203	2.04e-14
hsa-miR-17-5p	1.08452	4.84e-14
hsa-miR-331-3p	1.06147	2.66e-13
hsa-miR-505-5p	1.18809	8.68e-13
hsa-miR-20a-5p	1.12514	6.26e-12
hsa-miR-642a-5p	1.45339	6.31e-11
hsa-miR-19a-3p	1.32626	6.02e-10
hsa-miR-592	1.42736	4.78e-09
hsa-miR-34b-3p	-1.45697	1.04e-05
hsa-miR-205-5p	1.66411	0.00040475

## Sheet: 61 DElncRNAs
61 differentially expressed lncRNAs interacted with 16 prognostic DEmiRNAs in lung adenocarcinoma
lncRNA	logFC	p Value
FENDRR	-4.55071	1.41e-118
SMIM25	-2.75542	6.05e-79
AC125807.2	-2.27491	4.84e-72
AC021016.2	-1.72111	1.02e-60
MAGI2-AS3	-1.89857	4.4e-53
C10orf25	-1.34131	2.4e-43
AL133355.1	-1.53711	1.87e-41
LINC01963	-1.40122	1.71e-36
DUBR	-1.46152	1.73e-35
AP001107.9	-1.65371	1.26e-34
LINC02035	-1.12902	6.75e-34
AL031985.3	1.65616	3.19e-33
PVT1	2.43745	5.19e-28
AP001486.2	-1.32504	6.53e-28
MIR99AHG	-1.79815	2.32e-27
LINC00511	3.04764	1.41e-26
C22orf34	-1.35717	2.94e-26
AC104083.1	-1.28721	6.48e-26
ST20-AS1	-1.0231	9.37e-26
VPS9D1-AS1	2.49928	6.26e-24
FOXD2-AS1	1.45919	5.05e-23
SNHG4	1.86127	1.1e-22
SNHG1	1.43601	3.65e-22
RBPMS-AS1	-1.60719	2.26e-21
AC055713.1	1.45924	1.17e-20
CASC2	-1.13312	8.99e-20
LINC00261	-2.60238	2.46e-19
LINC01588	1.15202	2.55e-19
TMPO-AS1	1.28786	1.28e-17
AL355338.1	1.40497	3.72e-16
BLACAT1	2.47955	6.84e-16
PRKCQ-AS1	-1.36012	1.79e-15
CYTOR	1.22233	7.67e-15
MELTF-AS1	1.27486	1.08e-13
AC016705.2	-1.88782	1.08e-13
LINC01719	1.19953	2.87e-13
AL450992.2	1.52064	8.35e-13
AC087741.1	1.55124	1.15e-12
AL645933.2	-1.04015	2.45e-12
PWAR6	-1.21948	8.2e-12
MAFG-AS1	1.03066	1.12e-11
LINC01355	1.343	1.7e-11
AL365181.3	2.96427	1.76e-11
LINC00839	-1.14927	2.01e-11
LOXL1-AS1	1.07363	2.53e-11
SNHG12	1.04696	5.49e-11
AC012236.1	1.41805	1.28e-10
CYP1B1-AS1	-1.0367	2.47e-10
MIR503HG	1.3963	7.05e-10
AL031123.2	1.04025	7.2e-10
AL365361.1	-1.17825	3.08e-09
LINC01515	1.2563	3.94e-09
AC073957.3	1.22096	1.61e-08
AL512274.1	-1.03073	6.2e-08
LINC00665	1.54273	1.98e-07
SLC9A3-AS1	1.23545	3.15e-07
FAM30A	1.50932	8.09e-07
HAGLR	-1.11489	4.65e-06
PAX8-AS1	-1.10161	3.49e-05
MIAT	1.18047	8.91e-05
AC016717.2	-1.08783	0.000277861
